# Supplementary material for: Creating simple predictive models in ecology, conservation and environmental policy based on Bayesian belief networks
Source: PLoS One. 2024 Dec 10;19(12):e0305882. doi: 10.1371/journal.pone.0305882 (PMC11630608; doi:10.1371/journal.pone.0305882)
Supplement: S1 File — See section 3.1 for further details. (ZIP) [file pone.0305882.s001.zip]

Archive with 13 entries (11 files):
- SuppMat1/desktop.ini
- SuppMat1/MPA/
- SuppMat1/MPA/desktop.ini
- SuppMat1/MPA/MPANetwork.csv
- SuppMat1/MPA/NoPotting.csv
- SuppMat1/MPA/NoTake.csv
- SuppMat1/Rocky Shore/
- SuppMat1/Rocky Shore/Combined_treatment.csv
- SuppMat1/Rocky Shore/desktop.ini
- SuppMat1/Rocky Shore/Dogwhelk_Removal.csv
- SuppMat1/Rocky Shore/RockyShoreNetwork.csv
- SuppMat1/Rocky Shore/RockyShoreNetworkDiagram.csv
- SuppMat1/Rocky Shore/Winkle_addition.csv
