# Supplementary material for: Creating simple predictive models in ecology, conservation and environmental policy based on Bayesian belief networks
Source: PLoS One. 2024 Dec 10;19(12):e0305882. doi: 10.1371/journal.pone.0305882 (PMC11630608; doi:10.1371/journal.pone.0305882)
Supplement: S1 File — See section 3.1 for further details. (ZIP) [file pone.0305882.s001.zip › SuppMat1/Rocky Shore/Combined_treatment.csv]

Increase	Node
-4	Dogwhelk
0	Topshell
0	Limpet
3	Periwinkle
0	Barnacle
0	Green Algae
0	Biofilm
0	Corline algae
0	Fucoid Algae
