# Supplementary material for: Creating simple predictive models in ecology, conservation and environmental policy based on Bayesian belief networks
Source: PLoS One. 2024 Dec 10;19(12):e0305882. doi: 10.1371/journal.pone.0305882 (PMC11630608; doi:10.1371/journal.pone.0305882)
Supplement: S1 File — See section 3.1 for further details. (ZIP) [file pone.0305882.s001.zip › SuppMat1/Rocky Shore/RockyShoreNetwork.csv]

	Dogwhelk	Topshell	Limpet	Periwinkle	Barnacle	Green Algae	Biofilm	Corline algae	Fucoid Algae
Dogwhelk		-1	-2	-2	-3
Topshell			-1	-1		-3	-3
Limpet		-2		-2		-4	-4
Periwinkle		-1	-1			-3	-3
Barnacle
Green Algae							-2	-3	-1
Biofilm
Corline algae
Fucoid Algae
