# Supplementary material for: Creating simple predictive models in ecology, conservation and environmental policy based on Bayesian belief networks
Source: PLoS One. 2024 Dec 10;19(12):e0305882. doi: 10.1371/journal.pone.0305882 (PMC11630608; doi:10.1371/journal.pone.0305882)
Supplement: S1 File — See section 3.1 for further details. (ZIP) [file pone.0305882.s001.zip › SuppMat1/Rocky Shore/RockyShoreNetworkDiagram.csv]

id	node.type	node.name	Dogwhelk	Topshell	Limpet	Periwinkle	Barnacle	Green Algae	Biofilm	Corline algae	Fucoid Algae
s01	1	Dogwhelk		-1	-2	-2	-3
s02	2	Topshell			-1	-1		-3	-3
s03	2	Limpet		-2		-2		-4	-4
s04	2	Periwinkle		-1	-1			-3	-3
s05	3	Barnacle
s06	4	Green Algae							-2	-3	-1
s07	4	Biofilm
s08	4	Corline algae
s09	4	Fucoid Algae
